# Supplementary material for: Using the P-CaRES Tool to Identify Palliative Care Needs in Patients with Life-Limiting Diseases: An Analysis of Internal Medicine Admissions
Source: J Clin Med. 2025 Jun 13;14(12):4206. doi: 10.3390/jcm14124206 (PMC12193812; doi:10.3390/jcm14124206)
Supplement: Supplementary file 1 [file jcm-14-04206-s001.zip]

Archive with 1 entries (1 files):
- jcm-3652693-supplementary.pdf
